# Supplementary material for: Suppression of Chitin-Triggered Immunity by a New Fungal Chitin-Binding Effector Resulting from Alternative Splicing of a Chitin Deacetylase Gene
Source: J Fungi (Basel). 2022 Sep 28;8(10):1022. doi: 10.3390/jof8101022 (PMC9605236; doi:10.3390/jof8101022)
Supplement: Supplementary file 1 [file jof-08-01022-s001.zip]

Archive with 1 entries (1 files):
- jof-1924500-supplementary.pdf
